# Supplementary material for: Dietary inflammatory index and all-cause mortality in adults with COPD: a prospective cohort study from the NHANES 1999–2018
Source: Front Nutr. 2024 Sep 25;11:1421450. doi: 10.3389/fnut.2024.1421450 (PMC11463153; doi:10.3389/fnut.2024.1421450)
Supplement: Supplementary file 1 [file Data_Sheet_1.zip]

Archive with 3 entries (3 files):
- Table S1.docx
- Table S2..docx
- Figure S1.tif
